# Supplementary material for: Effects of Soy Protein Containing of Isoflavones and Isoflavones Extract on Plasma Lipid Profile in Postmenopausal Women as a Potential Prevention Factor in Cardiovascular Diseases: Systematic Review and Meta-Analysis of Randomized Controlled Trials
Source: Nutrients. 2021 Jul 24;13(8):2531. doi: 10.3390/nu13082531 (PMC8398438; doi:10.3390/nu13082531)
Supplement: Supplementary file 1 [file nutrients-13-02531-s001.zip]

Archive with 1 entries (1 files):
- nutrients-1268890-supplementary.pdf
